# Supplementary material for: Different Modes of Action of Genetic and Chemical Downregulation of Histone Deacetylases with Respect to Plant Development and Histone Modifications
Source: Int J Mol Sci. 2019 Oct 14;20(20):5093. doi: 10.3390/ijms20205093 (PMC6829310; doi:10.3390/ijms20205093)
Supplement: Supplementary file 1 [file ijms-20-05093-s001.zip]

Archive with 1 entries (1 files):
- ijms-597939-supplementary.xlsx
