# Supplementary material for: Different Modes of Action of Genetic and Chemical Downregulation of Histone Deacetylases with Respect to Plant Development and Histone Modifications
Source: Int J Mol Sci. 2019 Oct 14;20(20):5093. doi: 10.3390/ijms20205093 (PMC6829310; doi:10.3390/ijms20205093)
Supplement: Supplementary file 1 [file ijms-20-05093-s001.zip › ijms-597939-supplementary.xlsx]

## Sheet: Table S1
Table S1: Descriptive statistics - overall acetylation status in experimental and control groups.
(the proportion of total abundance of all peptide forms containing acetyl group(s) to total abundance of peptides without acetylation)
Conditional formatting:	down	up
Mean	0.001	0.05
Conditional formatting:	<0.001	<0.05	>0.051
	0.001	0.05	0.051
7-week old hda6 mutant plants
	control		hda6-6		hda6-7		p-value
	log2 ∑xac/∑xnon-ac		log2 ∑xac/∑xnon-ac		log2 ∑xac/∑xnon-ac
	Mean	SD	Mean	SD	Mean	SD	hda6-6	hda6-7
G4KGGKGLGKGGAKR17	-1.31936	0.124008	-0.827371	0.135273	-0.87259	0.14625	6.56e-05	0.0002169
K18QLATKAAR26	-1.21532	0.255968	-0.47045	0.0806392	-0.476121	0.343113	0.000502	0.0020762
K9STGGKAPR17	-1.49174	0.30447	-0.712411	0.132721	-0.867336	0.157527	0.0007633	0.0024732
7-day old seedlings exposed to HDAs inhibitors
	control		NaBUT 0.5mM		NaBUT 1.5mM		TSA 0.5uM		TSA 1.5uM		p-value
	log2 ∑xac/∑xnon-ac		log2 ∑xac/∑xnon-ac		log2 ∑xac/∑xnon-ac		log2 ∑xac/∑xnon-ac		log2 ∑xac/∑xnon-ac
	Mean	SD	Mean	SD	Mean	SD	Mean	SD	Mean	SD	NaB 0.5mM	NaB 1.5mM	TSA 0.5uM	TSA 1.5uM
G4KGGKGLGKGGAKR17	-1.3675	0.68044	-1.00569	0.227859	-0.516997	0.392306	-0.826275	0.422322	0.143458	0.277161	0.251306	0.0154184	0.114153	0.000335
K18QLATKAAR26	-0.335637	0.743322	-0.359247	0.968229	0.20217	0.84405	-0.139667	0.703768	0.490059	0.773358	0.963205	0.269055	0.649195	0.0887599
K9STGGKAPR17	-1.74478	0.36454	-1.70458	0.245243	-1.5084	0.196331	-1.6291	0.300069	-1.09094	0.339255	0.827689	0.20131	0.562298	0.0092897
7-week old plants exposed to HDAs inhibitors during germination
	control		NaBUT 0.5mM		NaBUT 1.5mM		TSA 0.5uM		TSA 1.5uM		p-value
	log2 ∑xac/∑xnon-ac		log2 ∑xac/∑xnon-ac		log2 ∑xac/∑xnon-ac		log2 ∑xac/∑xnon-ac		log2 ∑xac/∑xnon-ac
	Mean	SD	Mean	SD	Mean	SD	Mean	SD	Mean	SD	NaB 0.5mM	NaB 1.5mM	TSA 0.5uM	TSA 1.5uM
G4KGGKGLGKGGAKR17	-1.77543	0.21276	-1.68096	0.106427	-1.63631	0.109566	-1.70705	0.261667	-1.80415	0.0845378	0.361735	0.194758	0.630713	0.768212
K18QLATKAAR26	-0.965644	0.525704	-0.929124	0.133684	-1.11855	0.252001	-1.11733	0.424838	-0.96358	0.382547	0.874756	0.540543	0.595114	0.993964
K9STGGKAPR17	-2.04328	0.327019	-1.9663	0.101132	-1.99932	0.184239	-2.11683	0.101439	-2.08157	0.16705	0.601786	0.781602	0.617788	0.805332

## Sheet: Table S2
Table S2: Descriptive statistics - abundance of particular modified peptide forms in experimental and control groups.
(the proportion of abundance of particular peptide form containing acetyl group(s) to summed abundance of all other peptides)
Conditional formatting:	down	up
Mean	0.001	0.05
Conditional formatting:	<0.001	<0.05	>0.051
p-value	0.001	0.05	0.051
7-week old hda6 mutant plants
	control		hda6-6		hda6-7		p-value
	log2 xi/(∑x-xi)		log2 xi/(∑x-xi)		log2 xi/(∑x-xi)
	Mean	SD	Mean	SD	Mean	SD	hda6-6	hda6-7
G4KGGKGLGKGGAKR17
none	0.915527	0.085642	0.574072	0.0935739	0.605422	0.101165	6.36e-05	0.0002105
K8ac/K12ac	-2.80604	0.0690886	-2.69448	0.0401818	-2.69597	0.0623856	0.0090399	0.0160965
K16ac	-1.71154	0.0637724	-1.31413	0.0622939	-1.33978	0.0868882	7e-07	1.26e-05
K5acK12ac/K8acK12ac	-5.21084	0.218254	-5.1413	0.223846	-5.22556	0.264525	0.597798	0.918441
K8acK16ac	-3.11315	0.08895	-2.89387	0.0972283	-2.9431	0.104431	0.0022651	0.0128872
K5acK8acK12ac	-7.08613	0.232444	-7.28551	0.339645	-7.29922	0.497016	0.266275	0.372749
K5acK12acK16ac	-3.99531	0.130424	-3.93043	0.150078	-3.95728	0.172793	0.44306	0.676811
K5acK8acK12acK16ac	-4.76052	0.219886	-5.04933	0.241709	-5.00863	0.243206	0.0558744	0.093788
K18QLATKAAR26
none	0.842779	0.177333	0.326363	0.055868	0.330612	0.238075	0.0005	0.0020915
K18ac/K23ac	-1.21336	0.119224	-0.809282	0.0601612	-0.90116	0.301949	0.0001128	0.0532683
K18acK23ac	-2.58808	0.3195	-2.08412	0.105652	-1.94493	0.220163	0.010231	0.0029252
K9STGGKAPR17
none	-0.122646	0.0991265	-0.426584	0.0661915	-0.315008	0.170112	0.000172	0.0434715
K9ac	-5.14756	0.189296	-4.88961	0.141542	-4.68891	0.12751	0.0248833	0.000889
K14ac	-1.20686	0.187452	-0.903062	0.0771095	-0.965502	0.0774884	0.0087135	0.023803
K9acK14ac	-3.78513	0.357119	-3.68224	0.135451	-3.64036	0.147463	0.532312	0.390757
K9me1	-1.88605	0.241107	-2.14355	0.0801121	-2.14387	0.22134	0.0470509	0.0827164
K9me1K14ac	-8.29155	0.947702	-5.21597	0.23094	-5.79153	0.717986	0.0003462	0.0005409
K9me2	-1.94499	0.297038	-2.02076	0.109732	-2.07919	0.232953	0.578016	0.405391
K9me2K14ac	-6.20153	0.56314	-2.94461	0.103748	-3.27926	0.30369	2.11e-05	5e-06
K9me3	-5.33769	0.107062	-5.66818	0.189117	-5.54964	0.370923	0.0059523	0.228672
K9me3K14ac	-7.84705	0.272043	-6.0736	0.207546	-6.24604	0.387922	3e-07	1.72e-05
7-day old seedlings exposed to HDAs inhibitors
	control		NaBUT 0.5mM		NaBUT 1.5mM		TSA 0.5uM		TSA 1.5uM		p-value
	log2 xi/(∑x-xi)		log2 xi/(∑x-xi)		log2 xi/(∑x-xi)		log2 xi/(∑x-xi)		log2 xi/(∑x-xi)
	Mean	SD	Mean	SD	Mean	SD	Mean	SD	Mean	SD	NaB 0.5mM	NaB 1.5mM	TSA 0.5uM	TSA 1.5uM
G4KGGKGLGKGGAKR17
none	0.947879	0.471645	0.69709	0.15794	0.358355	0.271926	0.57273	0.292732	-0.0994377	0.192113	0.251306	0.0154184	0.114153	0.000335
K8ac/K12ac	-2.6719	0.277651	-2.5817	0.0926467	-2.47298	0.353403	-2.51647	0.0785211	-2.43351	0.110325	0.46778	0.29818	0.250145	0.101627
K16ac	-1.97129	0.447006	-1.6319	0.132995	-1.75074	0.26656	-1.63829	0.227564	-1.43841	0.119151	0.125778	0.478115	0.173856	0.0172122
K5acK12ac/K8acK12ac	-5.32471	0.341656	-5.14397	0.225988	-4.91682	0.28692	-6.2363	2.46433	-4.67915	0.528666	0.252971	0.0430971	0.424838	0.0294194
K8acK16ac	-3.04885	0.561534	-2.71265	0.159349	-2.56442	0.488755	-2.66306	0.284545	-1.83083	0.0828625	0.212815	0.143742	0.181238	0.0033191
K5acK8acK12ac	-6.73224	1.39058	-7.63739	0.718354	-5.22869	1.55764	-9.82698	3.20131	-7.16949	2.43566	0.191501	0.11648	0.0788455	0.71033
K5acK12acK16ac	-3.79144	0.774586	-3.83632	0.246456	-2.98502	1.0726	-3.57627	0.660099	-2.66939	0.225716	0.867591	0.171765	0.633426	0.0139666
K5acK8acK12acK16ac	-5.05576	0.322898	-4.98816	0.61051	-4.27751	0.72153	-4.75077	1.55262	-3.37187	0.408667	0.784063	0.0450598	0.619414	1.84e-05
K18QLATKAAR26
none	0.232646	0.515231	0.249011	0.671125	-0.140133	0.585051	0.09681	0.487815	-0.339683	0.536051	0.963205	0.269055	0.649195	0.0887599
K18ac/K23ac	-0.625824	0.48896	-0.655342	0.599753	-0.488968	0.447028	-0.58151	0.385562	-0.475588	0.442277	0.927475	0.623911	0.86528	0.589132
K18acK23ac	-2.36871	0.405948	-2.34506	0.392944	-1.79463	0.417619	-2.0872	0.330665	-1.45298	0.212356	0.920365	0.0364213	0.218379	0.00142
K9STGGKAPR17
none	-0.781064	0.519226	-0.97687	0.231759	-0.788223	0.4811	-0.964585	0.381825	-1.56154	0.234234	0.427132	0.980786	0.502774	0.012265
K9ac	-5.51675	0.384239	-5.24199	0.227489	-5.10654	1.92932	-5.24345	0.228676	-5.44125	0.178167	0.169626	0.629687	0.172044	0.675456
K14ac	-1.3861	0.249106	-1.35967	0.186343	-1.4123	0.350105	-1.33853	0.221884	-0.95867	0.21806	0.8397	0.884749	0.7342	0.0103321
K9acK14ac	-4.52292	0.643678	-4.37012	0.404438	-4.11131	0.616036	-4.41548	0.405834	-3.68497	0.236579	0.635073	0.284244	0.737925	0.0227204
K9me1	-1.92912	0.252103	-1.6692	0.148857	-2.01688	0.54362	-1.90698	0.241431	-1.78939	0.122646	0.0609316	0.730406	0.879599	0.260413
K9me1K14ac	-7.51638	0.911648	-6.86881	0.852095	-7.04931	1.68111	-7.79657	1.06141	-7.75003	0.683765	0.232582	0.556617	0.634595	0.627208
K9me2	-0.880742	0.58546	-0.793999	0.410474	-1.01614	0.584304	-0.736072	0.374727	-0.649744	0.330391	0.773131	0.697021	0.623141	0.424739
K9me2K14ac	-5.03011	0.588521	-4.95524	0.627878	-4.27792	0.464246	-4.55845	0.355326	-4.7383	0.237397	0.835556	0.034999	0.130357	0.299396
K9me3	-4.45469	0.510416	-4.43181	0.31346	-4.25009	0.405357	-4.32444	0.187931	-4.32433	0.199259	0.927687	0.46056	0.577781	0.579737
K9me3K14ac	-6.1177	1.42715	-7.20968	1.95399	-6.72055	1.47079	-6.29472	1.91737	-6.14161	1.13237	0.300297	0.492826	0.859174	0.98149
7-week old plants exposed to HDAs inhibitors during germination
	control		NaBUT 0.5mM		NaBUT 1.5mM		TSA 0.5uM		TSA 1.5uM		p-value
	log2 xi/(∑x-xi)		log2 xi/(∑x-xi)		log2 xi/(∑x-xi)		log2 xi/(∑x-xi)		log2 xi/(∑x-xi)
	Mean	SD	Mean	SD	Mean	SD	Mean	SD	Mean	SD	NaB 0.5mM	NaB 1.5mM	TSA 0.5uM	TSA 1.5uM
G4KGGKGLGKGGAKR17
none	1.23064	0.147474	1.16515	0.0737694	1.13421	0.0759451	1.18324	0.181373	1.25054	0.0585971	0.361735	0.194758	0.630713	0.768212
K8ac/K12ac	-2.76989	0.0787743	-2.71855	0.124764	-2.77401	0.0883075	-2.71837	0.138052	-2.72783	0.0594192	0.417509	0.933817	0.450248	0.32275
K16ac	-2.14751	0.175382	-2.12632	0.182529	-2.0335	0.11331	-2.17422	0.20127	-2.18201	0.145171	0.841546	0.215529	0.811504	0.718548
K5acK12ac/K8acK12ac	-5.543	0.134552	-5.55003	0.144611	-5.64963	0.371474	-5.43026	0.102125	-5.44232	0.088669	0.932322	0.532002	0.135318	0.161593
K8acK16ac	-3.17434	0.19377	-3.06237	0.0787503	-3.05943	0.103986	-3.08907	0.247023	-3.26609	0.0776241	0.233491	0.23801	0.521751	0.319594
K5acK8acK12ac	-7.72742	0.944335	-8.08808	0.763676	-8.48219	1.60253	-7.50865	0.231328	-7.44727	0.334856	0.470998	0.355646	0.616296	0.518035
K5acK12acK16ac	-4.38702	0.265533	-4.25084	0.125934	-4.21864	0.112826	-4.25309	0.229062	-4.3962	0.104786	0.292994	0.197457	0.372031	0.93953
K5acK8acK12acK16ac	-5.45549	0.344819	-5.31559	0.131166	-5.30666	0.138053	-5.09777	0.243426	-5.24041	0.138887	0.386555	0.361147	0.0677296	0.201972
K18QLATKAAR26
none	0.669333	0.36439	0.644019	0.0926628	0.775317	0.174674	0.774471	0.294475	0.667903	0.265162	0.874756	0.540543	0.595114	0.993964
K18ac/K23ac	-0.971362	0.339859	-0.949172	0.0970586	-1.08018	0.20569	-1.08035	0.321567	-0.946528	0.262528	0.882985	0.520602	0.580897	0.89035
K18acK23ac	-2.71335	0.236879	-2.67934	0.209145	-2.73342	0.105365	-2.75404	0.208966	-2.77646	0.113948	0.797459	0.855057	0.75898	0.574481
K9STGGKAPR17
none	-0.667351	0.127321	-0.612229	0.17708	-0.542276	0.134342	-0.43053	0.0763257	-0.437071	0.0450576	0.55108	0.128964	0.0043017	0.0053673
K9ac	-5.26436	0.357226	-5.07278	0.193551	-5.12157	0.260066	-5.0554	0.120236	-5.12692	0.167742	0.282674	0.448679	0.222423	0.421491
K14ac	-1.55579	0.191183	-1.50777	0.0795886	-1.5249	0.116029	-1.5983	0.0632053	-1.59884	0.159241	0.588627	0.743573	0.623359	0.680932
K9acK14ac	-4.92805	1.02868	-4.70294	0.462842	-4.76834	0.436823	-5.06885	0.616215	-4.72808	0.464109	0.640029	0.736979	0.780795	0.67742
K9me	-1.72154	0.21095	-1.62289	0.0956184	-1.65258	0.0747853	-1.6474	0.100024	-1.66119	0.040798	0.331634	0.477983	0.461639	0.520042
K9meK14ac	-7.63584	1.23315	-6.68696	0.25745	-6.35007	0.819239	-6.5783	0.812717	-6.61831	0.49241	0.119663	0.0633508	0.114669	0.105459
K9me2	-0.822516	0.144047	-0.985246	0.273815	-1.02767	0.228748	-1.09686	0.129288	-1.08984	0.131414	0.235601	0.0982164	0.0061065	0.0073468
K9me2K14ac	-5.32916	0.453323	-5.8002	0.575462	-5.68704	0.31819	-5.85071	0.656455	-5.66412	0.909726	0.148	0.148067	0.144197	0.444908
K9me3	-5.55548	0.141918	-5.58804	0.255867	-5.40655	0.326228	-5.35059	0.543825	-5.64111	0.451089	0.792283	0.340104	0.408132	0.67298
K9me3K14ac	-8.02379	0.726214	-8.05083	1.73274	-8.26608	1.2004	-8.76281	1.79087	-8.76875	1.12659	0.972896	0.683116	0.381895	0.208204

## Sheet: Table S3
Table S3: Descriptive statistics - the ratio of each pair of modified peptide forms in experimental and control groups.
Conditional formatting:	down	up
Mean	0.001	0.05
Conditional formatting:	<0.001	<0.05	>0.051
	0.001	0.05	0.051
7-week old hda6 mutant plants
	control		hda6-6		hda6-7		p-value
	log2 xi/xj		log2 xi/xj		log2 xi/xj
	Mean	SD	Mean	SD	Mean	SD	hda6-6	hda6-7
G4KGGKGLGKGGAKR17
none : K8ac/K12ac	3.64643	0.121247	3.33597	0.100729	3.35401	0.132779	0.0007663	0.002628
none : 16ac	2.22241	0.112479	1.5939	0.118205	1.63945	0.146785	2.8e-06	2.34e-05
none : K5acK12ac/K8acK12ac	7.03902	0.328165	6.78017	0.362319	6.91704	0.347604	0.224023	0.546002
none : K8acK16ac	4.06764	0.150783	3.60726	0.178628	3.6906	0.191081	0.0007552	0.0038675
none : K5acK8acK12ac	9.73771	0.360368	9.86606	0.497054	9.90181	0.729541	0.620751	0.635816
none : K5acK12acK16ac	5.30386	0.216322	5.05299	0.25841	5.10699	0.283562	0.0991505	0.208149
none : K5acK8acK12acK16ac	6.39387	0.347944	6.64835	0.382792	6.60595	0.389873	0.256178	0.343898
K8ac/K12ac : K16ac	-1.42403	0.0882814	-1.74207	0.0292408	-1.71456	0.0800483	0.0001463	0.0001425
K8ac/K12ac : K5acK12ac/K8acK12ac	3.39259	0.248706	3.4442	0.272866	3.56303	0.421792	0.739154	0.418348
K8ac/K12ac : K8acK16ac	0.421206	0.145982	0.271287	0.0988886	0.336591	0.0629329	0.0677046	0.234723
K8ac/K12ac : K5acK8acK12ac	6.09127	0.258529	6.53009	0.475938	6.5478	0.718062	0.0837925	0.191089
K8ac/K12ac : K5acK12acK16ac	1.65743	0.150127	1.71702	0.175953	1.75298	0.186204	0.542452	0.351897
K8ac/K12ac : K5acK8acK12acK16ac	2.74743	0.243479	3.31238	0.322246	3.25193	0.288141	0.0071909	0.0086517
K16ac : K5acK12ac/K8acK12ac	4.81661	0.306886	5.18627	0.262807	5.27759	0.467297	0.0495168	0.0754728
K16ac : K8acK16ac	1.84523	0.0780171	2.01336	0.0913824	2.05116	0.113984	0.0066974	0.0054639
K16ac :K5acK8acK12ac	7.5153	0.300089	8.27216	0.475207	8.26236	0.704074	0.0100999	0.0493478
K16ac : K5acK12acK16ac	3.08145	0.133605	3.45909	0.161077	3.46754	0.231195	0.0014036	0.0075937
K16ac : K5acK8acK12acK16ac	4.17146	0.254287	5.05445	0.316171	4.9665	0.315815	0.0003871	0.0008168
K5acK12ac/K8acK12ac : K8acK16ac	-2.97138	0.369267	-3.17292	0.253976	-3.22644	0.445638	0.299689	0.306559
K5acK12ac/K8acK12ac : K5acK8acK12ac	2.69869	0.291367	3.08589	0.509618	2.98477	0.919211	0.14505	0.494794
K5acK12ac/K8acK12ac : K5acK12acK16ac	-1.73516	0.280648	-1.72718	0.252905	-1.81005	0.461089	0.959776	0.742447
K5acK12ac/K8acK12ac : K5acK8acK12acK16ac	-0.645154	0.263338	-0.131823	0.405945	-0.311096	0.54589	0.0299385	0.217847
K8acK16ac : K5acK8acK12ac	5.67007	0.318978	6.25881	0.52402	6.21121	0.72627	0.0456733	0.139515
K8acK16ac : K5acK12acK16ac	1.23622	0.156073	1.44573	0.0847462	1.41639	0.14556	0.021007	0.0656518
K8acK16ac : K5acK8acK12acK16ac	2.32623	0.273214	3.04109	0.240424	2.91534	0.236347	0.0007443	0.0026465
K5acK8acK12ac : K5acK12acK16ac	-4.43385	0.312515	-4.81307	0.552417	-4.79482	0.6653	0.18192	0.26756
K5acK8acK12ac : K5acK8acK12acK16ac	-3.34384	0.176044	-3.21771	0.63019	-3.29586	0.676361	0.65411	0.872293
K5acK12acK16ac : K5acK8acK12acK16ac	1.09001	0.205876	1.59536	0.187409	1.49896	0.144738	0.0012691	0.0032236
K18QLATKAAR26
none : K18ac/K23ac	1.60685	0.207308	0.915096	0.0871279	1.01304	0.454688	0.0001643	0.0226647
none : K18acK23ac	3.32184	0.498748	2.39243	0.153786	2.21257	0.34548	0.0048701	0.0015792
K18ac/K23ac : K18acK23ac	1.71499	0.379452	1.47734	0.166122	1.19953	0.48078	0.20362	0.0677246
K9STGGKAPR17
none : K9ac	6.3422	0.277306	5.7242	0.236128	5.5287	0.168757	0.002069	0.000244
none : K14ac	1.02979	0.177227	0.453573	0.125085	0.609863	0.161509	0.0001111	0.001618
none : K9acK14ac	4.40238	0.460648	4.00754	0.20908	4.04035	0.250066	0.0976294	0.130535
none : K9me1	1.83596	0.359948	1.91187	0.144719	2.00617	0.377779	0.647233	0.442882
none: K9me1K14ac	10.87	1.38973	6.19212	0.386876	7.11153	1.16692	0.0002565	0.0005299
none : K9me2	1.91199	0.441039	1.75474	0.124809	1.92348	0.428134	0.434007	0.96438
none : K9me2K14ac	7.85756	0.876611	2.98154	0.18929	3.53714	0.560885	2.25e-05	4.8e-06
none : K9me3	6.61496	0.212488	6.84159	0.287904	6.76306	0.637656	0.154488	0.60851
none : K9me3K14ac	10.2288	0.406919	7.42481	0.348417	7.76481	0.690823	2e-07	6.3e-05
K9ac : K14ac	-5.31241	0.32454	-5.27063	0.198054	-4.91883	0.176848	0.794354	0.0321257
K9ac : K9acK14ac	-1.93982	0.462518	-1.71666	0.289437	-1.48835	0.277633	0.344421	0.073698
K9ac : K9me1	-4.50625	0.468664	-3.81232	0.23192	-3.52253	0.387959	0.0132263	0.0028703
K9ac : K9me1K14ac	4.52779	1.54188	0.467919	0.326297	1.58284	1.10918	0.0010668	0.0041627
K9ac : K9me2	-4.43022	0.483252	-3.96946	0.244135	-3.60522	0.417249	0.0734474	0.0103292
K9ac : K9me2K14ac	1.51536	0.838254	-2.74266	0.195912	-1.99156	0.52266	3.37e-05	1.79e-05
K9ac : K9me3	0.272754	0.218411	1.11739	0.189813	1.23436	0.677556	3.44e-05	0.0161195
9ac : K9me3K14ac	3.88662	0.623667	1.70061	0.273865	2.23611	0.647137	0.0001077	0.0011146
K14ac : K9acK14ac	3.3726	0.328625	3.55396	0.176565	3.43048	0.13754	0.269275	0.702986
K14ac : K9me1	0.806168	0.503322	1.4583	0.134216	1.39631	0.35035	0.0234958	0.0430267
K14ac : K9me1K14ac	9.8402	1.29215	5.73854	0.277989	6.50167	1.03997	0.0004174	0.0006787
K14ac : K9me2	0.882197	0.569286	1.30116	0.215694	1.31361	0.34629	0.139667	0.150256
K14ac : K9me2K14ac	6.82777	0.95344	2.52797	0.111354	2.92727	0.427326	9.27e-05	4.09e-05
K14ac : K9me3	5.58517	0.275525	6.38802	0.2666	6.1532	0.584819	0.0004461	0.0677555
K14ac : K9me3K14ac	9.19904	0.539214	6.97124	0.280418	7.15495	0.595176	2.75e-05	9.97e-05
K9acK14ac : K9me1	-2.56643	0.802674	-2.09566	0.221129	-2.03418	0.456382	0.217347	0.195986
K9acK14ac : K9me1K14ac	6.46761	1.40549	2.18458	0.300728	3.07119	1.04748	0.0005107	0.0009658
K9acK14ac : K9me2	-2.4904	0.849564	-2.2528	0.280899	-2.11687	0.425399	0.539203	0.366122
K9acK14ac : K9me2K14ac	3.45518	1.1494	-1.026	0.279082	-0.50321	0.465407	0.0001331	0.0001434
K9acK14ac : K9me3	2.21257	0.519447	2.83405	0.373304	2.72271	0.655597	0.0410159	0.167634
K9acK14ac : K9me3K14ac	5.82644	0.807118	3.41727	0.362096	3.72447	0.66435	0.0002955	0.000662
K9me1 : K9me1K14ac	9.03403	1.44449	4.28024	0.289219	5.10536	0.952741	0.0003653	0.0004067
K9me1 : K9me2	0.0760282	0.137141	-0.157137	0.162487	-0.0826944	0.282688	0.0233804	0.254613
K9me1 : K9me2K14ac	6.0216	0.656453	1.06967	0.147722	1.53097	0.426643	4.2e-06	3e-07
K9me1 : K9me3	4.779	0.324209	4.92971	0.307996	4.75689	0.316094	0.428361	0.907162
K9me1 : K9me3K14ac	8.39287	0.326238	5.51294	0.230339	5.75864	0.396543	0	3e-07
K9me1K14ac : K9me2	-8.95801	1.46529	-4.43738	0.428261	-5.18806	0.786259	0.0003937	0.0006319
K9me1K14ac : K9me2K14ac	-3.01243	1.63419	-3.21058	0.275263	-3.5744	0.663591	0.77648	0.45899
K9me1K14ac : K9me3	-4.25504	1.3871	0.64947	0.423805	-0.348475	0.877712	0.0001782	0.0003173
K9me1K14ac : K9me3K14ac	-0.641166	1.40246	1.23269	0.231437	0.653277	0.586871	0.0220641	0.0791539
K9me2 : K9me2K14ac	5.94558	0.551168	1.2268	0.245192	1.61366	0.224386	3e-07	8e-07
K9me2 : K9me3	4.70297	0.339153	5.08685	0.325833	4.83958	0.400992	0.0735146	0.538716
K9me2 : K9me3K14ac	8.31684	0.42303	5.67007	0.358224	5.84133	0.310809	4e-07	8e-07
K9me2K14ac : K9me3	-1.2426	0.702727	3.86005	0.241675	3.22592	0.469745	2.2e-06	5e-07
K9me2K14ac : K9me3K14ac	2.37126	0.845993	4.44327	0.223328	4.22767	0.298489	0.0013248	0.0019691
K9me3 : K9me3K14ac	3.61387	0.488739	0.583221	0.307174	1.00175	0.375406	7e-07	1.7e-06
7-day old seedlings exposed to HDAs inhibitors
	control		NaBUT 0.5mM		NaBUT 1.5mM		TSA 0.5uM		TSA 1.5uM		p-value
	log2 xi/xj		log2 xi/xj		log2 xi/xj		log2 xi/xj		log2 xi/xj
	Mean	SD	Mean	SD	Mean	SD	Mean	SD	Mean	SD	NaB 0.5mM	NaB 1.5mM	TSA 0.5uM	TSA 1.5uM
GKGGKGLGKGGAKR
none : K8ac/K12ac	3.45667	0.530626	3.24381	0.173585	2.91545	0.390601	3.08579	0.130514	2.55362	0.268144	0.38654	0.0740189	0.150252	0.0065925
none : 16ac	2.54757	0.705813	2.02713	0.227392	1.98704	0.419171	1.96688	0.414298	1.30468	0.244191	0.118369	0.13492	0.117597	0.0011902
none : K5acK12ac/K8acK12ac	7.19224	0.556832	6.84342	0.309117	6.32921	0.404705	8.3469	3.46451	5.68632	0.730972	0.194305	0.01317	0.468083	0.0026196
none : K8acK16ac	3.97519	0.937936	3.42074	0.282383	3.04112	0.762273	3.28535	0.462492	1.77725	0.240812	0.215716	0.0888497	0.148432	0.0017407
none : K5acK8acK12ac	9.22107	2.05772	10.4329	1.0873	6.78584	2.32128	13.521	4.70993	9.26699	3.44815	0.227778	0.0910835	0.0931666	0.970136
none : K5acK12acK16ac	5.01346	1.19218	4.97983	0.417052	3.63434	1.5911	4.55036	1.05786	2.87055	0.43133	0.992378	0.124852	0.508985	0.004596
none : K5acK8acK12acK16ac	6.80641	0.601156	6.62113	0.946351	5.42079	1.11224	6.22468	2.34178	3.83727	0.710344	0.686098	0.0284203	0.55521	1.75e-05
K8ac/K12ac : K16ac	-0.909105	0.405997	-1.21669	0.186659	-0.928412	0.698413	-1.11891	0.303002	-1.24894	0.194552	0.444594	0.73796	0.763172	0.369278
K8ac/K12ac : K5acK12ac/K8acK12ac	3.73556	0.496832	3.59961	0.321405	3.41376	0.580901	5.26112	3.47656	3.1327	0.713492	0.478965	0.278338	0.344163	0.101576
K8ac/K12ac : K8acK16ac	0.51852	0.422096	0.176929	0.169243	0.125662	1.03227	0.199566	0.400114	-0.776364	0.106527	0.111978	0.417102	0.208749	0.0004703
K8ac/K12ac : K5acK8acK12ac	5.7644	1.84498	7.18911	1.0491	3.87039	2.48241	10.4352	4.61764	6.71337	3.482	0.132228	0.181069	0.0675318	0.566009
K8ac/K12ac : K5acK12acK16ac	1.55678	0.850222	1.73602	0.310539	0.718885	1.81694	1.46457	0.999723	0.31693	0.19446	0.582347	0.352338	0.904461	0.0138771
K8ac/K12ac : K5acK8acK12acK16ac	3.34974	0.332958	3.37732	0.800391	2.50534	1.39419	3.1389	2.2548	1.28365	0.47214	0.960047	0.198681	0.789547	1.03e-05
K16ac : K5acK12ac/K8acK12ac	4.64467	0.802025	4.81629	0.408324	4.34217	0.548205	6.38002	3.61666	4.38164	0.868652	0.995606	0.247939	0.344453	0.376913
K16ac : K8acK16ac	1.42762	0.439771	1.39361	0.169359	1.05407	0.457354	1.31847	0.317644	0.472576	0.134456	0.587168	0.176333	0.463907	0.0128872
K16ac :K5acK8acK12ac	6.6735	2.18919	8.4058	0.923612	4.7988	2.32424	11.5541	4.43626	7.96231	3.60373	0.145154	0.167528	0.0593486	0.518235
K16ac : K5acK12acK16ac	2.46589	1.13533	2.9527	0.242711	1.6473	1.43169	2.58348	0.77858	1.56587	0.330774	0.500343	0.259148	0.991578	0.106755
K16ac : K5acK8acK12acK16ac	4.25884	0.304279	4.594	0.754583	3.43375	0.85222	4.25781	2.02001	2.53259	0.51542	0.60903	0.0392007	0.828363	5.08e-05
K5acK12ac/K8acK12ac : K8acK16ac	-3.21704	0.818785	-3.42268	0.463045	-3.2881	0.647002	-5.06155	3.40943	-3.90906	0.790465	0.653563	0.920075	0.25554	0.17614
K5acK12ac/K8acK12ac : K5acK8acK12ac	2.02883	1.65436	3.58951	1.2306	0.45663	2.40317	5.17412	6.98254	3.58067	2.85795	0.081759	0.242776	0.351135	0.266597
K5acK12ac/K8acK12ac : K5acK12acK16ac	-2.17878	0.777579	-1.86359	0.576546	-2.69488	1.73484	-3.79655	4.35114	-2.81577	0.76106	0.329665	0.566091	0.424971	0.201865
K5acK12ac/K8acK12ac : K5acK8acK12acK16ac	-0.385823	0.670037	-0.222287	1.03833	-0.90842	0.900231	-2.12222	5.41832	-1.84905	1.06976	0.714854	0.295362	0.472767	0.0222737
K8acK16ac : K5acK8acK12ac	5.24588	1.90328	7.01218	0.951674	3.74473	2.32205	10.2357	4.67007	7.48974	3.56704	0.0761714	0.266883	0.0566188	0.20983
K8acK16ac : K5acK12acK16ac	1.03826	0.844049	1.55909	0.192894	0.593223	1.42863	1.26501	0.9474	1.09329	0.222679	0.174031	0.555367	0.632192	0.821877
K8acK16ac : K5acK8acK12acK16ac	2.83122	0.476062	3.20039	0.681592	2.37968	0.420509	2.93933	2.21958	2.06002	0.473547	0.309928	0.100913	0.96129	0.0159958
K5acK8acK12ac : K5acK12acK16ac	-4.20761	1.39919	-5.45309	0.77364	-3.15151	1.20796	-8.97067	4.24762	-6.39644	3.5669	0.0880395	0.193181	0.0470449	0.208856
K5acK8acK12ac : K5acK8acK12acK16ac	-2.41466	2.04992	-3.81179	0.84024	-1.36505	2.42708	-7.29634	3.58137	-5.42972	3.81308	0.157109	0.462299	0.021193	0.1252
K5acK12acK16ac : K5acK8acK12acK16ac	1.79296	0.964964	1.6413	0.558553	1.78646	1.59956	1.67433	1.43536	0.966722	0.346537	0.681321	0.956026	0.78191	0.0740518
KQLATKAAR
none : K18ac/K23ac	0.67277	0.781937	0.69926	0.990639	0.267793	0.829907	0.533117	0.699527	0.103986	0.843482	0.960063	0.404785	0.751191	0.253773
none : K18acK23ac	2.67317	0.783943	2.62638	0.919816	1.66884	0.915392	2.21922	0.758696	1.09664	0.670759	0.926356	0.0691682	0.332137	0.0039889
K18ac/K23ac : K18acK23ac	2.0004	0.550836	1.92712	0.256424	1.40105	0.339023	1.68611	0.243784	0.992652	0.321385	0.776138	0.0517091	0.242616	0.0046798
KSTGGKAPR
none : K9ac	6.2574	0.929238	5.69356	0.29746	5.69209	2.48444	5.69647	0.504235	5.32422	0.292075	0.206551	0.619293	0.231247	0.0574703
none : K14ac	0.620202	0.536799	0.417918	0.218797	0.653986	0.761446	0.395812	0.469598	-0.675127	0.282099	0.422542	0.931169	0.45904	0.0009452
none : K9acK14ac	4.83552	0.91243	4.44724	0.526852	4.24986	1.03346	4.51289	0.776524	2.82074	0.418123	0.393058	0.322932	0.524779	0.0017113
none : K9me1	1.27535	0.695155	0.782194	0.100274	1.39743	1.07162	1.07884	0.618482	0.273357	0.286258	0.143733	0.820392	0.616325	0.0148129
none: K9me1K14ac	9.13718	1.61934	8.0347	1.28197	8.46407	2.29975	9.37308	1.43411	8.6495	0.980595	0.221792	0.560312	0.794869	0.545147
none : K9me2	0.102627	1.07809	-0.172139	0.645159	0.240041	1.06546	-0.231902	0.743887	-0.973997	0.557621	0.606436	0.828734	0.547315	0.0638045
none : K9me2K14ac	5.56021	1.23418	5.28371	1.11395	4.48476	0.63183	4.71632	0.681205	4.31664	0.598675	0.692407	0.0966705	0.181735	0.0606216
none : K9me3	4.73722	1.17211	4.53466	0.630582	4.44485	0.797382	4.38212	0.495845	3.72582	0.432601	0.71939	0.625817	0.51713	0.0920965
none : K9me3K14ac	7.12532	1.86303	8.5278	2.74305	7.99152	1.74572	7.21486	2.54484	6.33343	1.51702	0.331342	0.431199	0.944942	0.435375
K9ac : K14ac	-5.6372	0.451804	-5.27564	0.22647	-5.03811	3.04258	-5.30066	0.190649	-5.99935	0.134398	0.121054	0.652613	0.138392	0.109874
K9ac : K9acK14ac	-1.42188	0.978457	-1.24631	0.34104	-1.44224	3.36979	-1.18359	0.459484	-2.50348	0.22941	0.692116	0.989133	0.60573	0.0417356
K9ac : K9me1	-4.98205	0.490691	-4.91136	0.300652	-4.29466	3.30896	-4.61763	0.563435	-5.05086	0.193812	0.770929	0.635244	0.260275	0.75933
K9ac : K9me1K14ac	2.87978	1.3358	2.34114	1.20203	2.77198	3.84749	3.67661	1.65959	3.32527	1.06592	0.479862	0.943113	0.382098	0.538166
K9ac : K9me2	-6.15477	0.533667	-5.8657	0.660931	-5.45205	2.97427	-5.92838	0.56758	-6.29822	0.545766	0.424845	0.592133	0.49291	0.655137
K9ac : K9me2K14ac	-0.697186	0.807949	-0.409845	1.09476	-1.20733	2.59858	-0.980153	0.654021	-1.00758	0.526604	0.617157	0.662373	0.520631	0.451672
K9ac : K9me3	-1.52017	0.50591	-1.1589	0.543165	-1.24724	2.50596	-1.31436	0.285269	-1.5984	0.523453	0.260841	0.803376	0.411006	0.797744
9ac : K9me3K14ac	0.867921	2.47461	2.83424	2.80822	2.29943	2.96684	1.51839	2.8525	1.00921	1.54038	0.230114	0.389501	0.681865	0.914222
K14ac : K9acK14ac	4.21532	0.755966	4.02933	0.492456	3.59587	0.555802	4.11707	0.435468	3.49587	0.242058	0.626274	0.139634	0.789669	0.068077
K14ac : K9me1	0.655148	0.431776	0.364276	0.151527	0.743447	0.342366	0.683026	0.44763	0.948484	0.230392	0.168784	0.70334	0.914744	0.182015
K14ac : K9me1K14ac	8.51698	1.34163	7.61678	1.11325	7.81008	2.45322	8.97727	1.56509	9.32462	0.969569	0.235568	0.54552	0.596685	0.262237
K14ac : K9me2	-0.517575	0.738351	-0.590057	0.598974	-0.413945	0.777395	-0.627714	0.510279	-0.29887	0.529155	0.855756	0.817636	0.770641	0.569769
K14ac : K9me2K14ac	4.94001	0.911873	4.8658	1.06664	3.83077	0.938581	4.32051	0.686266	4.99177	0.464401	0.899559	0.0646202	0.215367	0.904683
K14ac : K9me3	4.11702	0.744509	4.11674	0.529181	3.79086	0.922486	3.9863	0.361027	4.40095	0.501746	0.999418	0.516287	0.709922	0.458929
K14ac : K9me3K14ac	6.50512	2.17891	8.10988	2.90635	7.33754	2.26428	6.81905	2.91384	7.00856	1.48033	0.30973	0.536213	0.836548	0.657733
K9acK14ac : K9me1	-3.56017	1.10545	-3.66505	0.557617	-2.85242	0.64736	-3.43405	0.610361	-2.54738	0.357733	0.84123	0.212659	0.813046	0.0763907
K9acK14ac : K9me1K14ac	4.30166	1.94938	3.58746	1.23064	4.21421	2.16861	4.86019	1.6378	5.82875	1.0061	0.468599	0.933957	0.603119	0.129141
K9acK14ac : K9me2	-4.7329	1.32914	-4.61938	0.837286	-4.00982	1.26819	-4.74479	0.695649	-3.79474	0.559977	0.863688	0.35777	0.98501	0.156892
K9acK14ac : K9me2K14ac	0.724689	1.24192	0.83647	1.1601	0.234904	1.15084	0.203434	0.980753	1.4959	0.51272	0.875228	0.49487	0.439511	0.204653
K9acK14ac : K9me3	-0.0982994	1.25449	0.0874143	0.78862	0.194991	1.40966	-0.130769	0.528506	0.905082	0.562428	0.766302	0.711486	0.955107	0.117383
K9acK14ac : K9me3K14ac	2.2898	2.16659	4.08056	2.64606	3.74167	2.2124	2.70197	3.21192	3.51269	1.4259	0.232608	0.281389	0.799944	0.28396
K9me1 : K9me1K14ac	7.86183	1.23446	7.25251	1.22347	7.06663	2.64738	8.29424	1.51854	8.37614	1.07903	0.410597	0.519604	0.600681	0.46034
K9me1 : K9me2	-1.17272	0.506119	-0.954333	0.593679	-1.15739	0.846501	-1.31074	0.266878	-1.24735	0.400953	0.508863	0.970541	0.571806	0.783156
K9me1 : K9me2K14ac	4.28486	0.877535	4.50152	1.07332	3.08733	1.25797	3.63748	0.62832	4.04328	0.444244	0.710192	0.0883514	0.175612	0.565384
K9me1 : K9me3	3.46187	0.54716	3.75246	0.575899	3.04741	1.13755	3.30328	0.462393	3.45247	0.38146	0.391342	0.447001	0.599826	0.973205
K9me1 : K9me3K14ac	5.84997	2.33428	7.74561	2.82441	6.59409	2.50882	6.13602	2.93225	6.06007	1.68745	0.237315	0.611194	0.854929	0.868129
K9me1K14ac : K9me2	-9.03455	1.08101	-8.20684	1.33877	-8.22403	2.75552	-9.60498	1.72874	-9.62349	1.07787	0.267142	0.517583	0.511637	0.36693
K9me1K14ac : K9me2K14ac	-3.57697	1.19984	-2.75099	1.596	-3.97931	2.12885	-4.65676	1.91572	-4.33285	1.04807	0.336604	0.704962	0.274088	0.272614
K9me1K14ac : K9me3	-4.39996	1.11485	-3.50004	1.19054	-4.01922	2.72012	-4.99096	1.64832	-4.92367	1.0322	0.206443	0.75052	0.485863	0.41833
K9me1K14ac : K9me3K14ac	-2.01186	2.62389	0.493102	3.66756	-0.472544	2.92216	-2.15822	2.88168	-2.31606	1.22262	0.208452	0.353672	0.929895	0.799223
K9me2 : K9me2K14ac	5.45758	0.541573	5.45585	0.513552	4.24472	1.01669	4.94822	0.490331	5.29064	0.285571	0.995578	0.0339772	0.11877	0.523997
K9me2 : K9me3	4.6346	0.336848	4.7068	0.400045	4.20481	0.535398	4.61402	0.4582	4.69982	0.202435	0.742423	0.132719	0.931279	0.694757
K9me2 : K9me3K14ac	7.02269	2.3863	8.69994	2.84328	7.75148	2.69291	7.44676	2.93368	7.30743	1.85065	0.297855	0.635098	0.788767	0.827955
K9me2K14ac : K9me3	-0.822988	0.612175	-0.749055	0.822891	-0.0399128	0.740834	-0.334204	0.513985	-0.590818	0.387806	0.863654	0.0749037	0.165963	0.454012
K9me2K14ac : K9me3K14ac	1.56511	2.16793	3.24409	2.81157	3.50676	1.98436	2.49854	2.56382	2.01679	1.74193	0.278071	0.138995	0.511464	0.705492
K9me3 : K9me3K14ac	2.3881	2.58631	3.99314	3.02685	3.54668	2.36184	2.83274	2.74412	2.60761	1.77826	0.350256	0.440817	0.778045	0.873334
7-week old plants exposed to HDAs inhibitors during germination
	control		NaBUT 0.5mM		NaBUT 1.5mM		TSA 0.5uM		TSA 1.5uM		p-value
	log2 xi/xj		log2 xi/xj		log2 xi/xj		log2 xi/xj		log2 xi/xj
	Mean	SD	Mean	SD	Mean	SD	Mean	SD	Mean	SD	NaB 0.5mM	NaB 1.5mM	TSA 0.5uM	TSA 1.5uM
GKGGKGLGKGGAKR
none : K8ac/K12ac	3.71199	0.102523	3.62254	0.165557	3.68664	0.126982	3.62552	0.222532	3.66325	0.0767673	0.291813	0.7118	0.415831	0.374857
none : 16ac	2.88725	0.271729	2.83988	0.254952	2.70892	0.167892	2.90519	0.313415	2.93968	0.206723	0.761912	0.207206	0.917762	0.715203
none : K5acK12ac/K8acK12ac	7.63052	0.231252	7.62043	0.20306	7.75301	0.540192	7.45141	0.194856	7.49422	0.132793	0.937635	0.62584	0.178333	0.246052
none : K8acK16ac	4.26758	0.313893	4.09197	0.109764	4.07725	0.162704	4.13336	0.399573	4.40248	0.0945599	0.241889	0.226103	0.532998	0.35299
none : K5acK8acK12ac	10.7771	1.37637	11.2769	1.0919	11.8347	2.28859	10.4444	0.361121	10.3814	0.474383	0.489022	0.366566	0.601851	0.529612
none : K5acK12acK16ac	5.97547	0.423932	5.76099	0.203541	5.70438	0.176155	5.76763	0.388301	5.99649	0.156505	0.299856	0.193304	0.396787	0.912822
none : K5acK8acK12acK16ac	7.50505	0.542591	7.28369	0.186197	7.26007	0.208162	6.97441	0.406499	7.20435	0.215351	0.38011	0.33901	0.0865088	0.25019
K8ac/K12ac : K16ac	-0.824749	0.30476	-0.782664	0.37909	-0.977716	0.219827	-0.720335	0.345051	-0.723572	0.241295	0.836606	0.34449	0.590908	0.538817
K8ac/K12ac : K5acK12ac/K8acK12ac	3.91852	0.284425	3.99789	0.153385	4.06637	0.44347	3.82589	0.207472	3.83097	0.115718	0.564745	0.510106	0.535068	0.508727
K8ac/K12ac : K8acK16ac	0.55558	0.308119	0.469431	0.115678	0.390611	0.175854	0.507838	0.262489	0.739231	0.120847	0.543733	0.287869	0.778694	0.219336
K8ac/K12ac : K5acK8acK12ac	7.06511	1.34152	7.6544	1.08843	8.14806	2.35348	6.81884	0.420629	6.71813	0.476396	0.411729	0.363179	0.69785	0.5715
K8ac/K12ac : K5acK12acK16ac	2.26348	0.394952	2.13845	0.263765	2.01774	0.252265	2.14211	0.285913	2.33324	0.205211	0.535627	0.232909	0.556921	0.711656
K8ac/K12ac : K5acK8acK12acK16ac	3.79306	0.526561	3.66115	0.173562	3.57344	0.149089	3.34889	0.349959	3.5411	0.237968	0.581005	0.364834	0.120568	0.321128
K16ac : K5acK12ac/K8acK12ac	4.74327	0.0907931	4.78056	0.399274	5.04409	0.580168	4.54622	0.249948	4.55454	0.223057	0.831527	0.262569	0.117116	0.0988273
K16ac : K8acK16ac	1.38033	0.178941	1.25209	0.31186	1.36833	0.167909	1.22817	0.333954	1.4628	0.283136	0.407876	0.907012	0.355329	0.56226
K16ac :K5acK8acK12ac	7.88986	1.31527	8.43707	1.22008	9.12578	2.38419	7.53917	0.221187	7.4417	0.600172	0.458685	0.30516	0.559354	0.472472
K16ac : K5acK12acK16ac	3.08823	0.269683	2.92112	0.162525	2.99546	0.123375	2.86244	0.283584	3.05681	0.204188	0.228907	0.468574	0.188019	0.824962
K16ac : K5acK8acK12acK16ac	4.61781	0.324037	4.44381	0.373827	4.55115	0.262378	4.06923	0.305525	4.26467	0.152762	0.409535	0.703922	0.0130051	0.0458925
K5acK12ac/K8acK12ac : K8acK16ac	-3.36294	0.228688	-3.52846	0.187069	-3.67576	0.539392	-3.31805	0.272979	-3.09174	0.19597	0.201121	0.233744	0.764013	0.0525391
K5acK12ac/K8acK12ac : K5acK8acK12ac	3.14659	1.37228	3.65651	0.955375	4.08169	2.42132	2.99295	0.32554	2.88716	0.476793	0.461286	0.442922	0.814277	0.676658
K5acK12ac/K8acK12ac : K5acK12acK16ac	-1.65504	0.335853	-1.85944	0.312063	-2.04863	0.65627	-1.68378	0.233223	-1.49773	0.196584	0.300542	0.229868	0.867148	0.350844
K5acK12ac/K8acK12ac : K5acK8acK12acK16ac	-0.125462	0.382436	-0.336746	0.151628	-0.492934	0.490532	-0.476997	0.233852	-0.289865	0.197591	0.251481	0.180239	0.0897511	0.378692
K8acK16ac : K5acK8acK12ac	6.50953	1.37083	7.18497	1.08361	7.75745	2.43103	6.311	0.492124	5.9789	0.482324	0.355844	0.311571	0.763961	0.404382
K8acK16ac : K5acK12acK16ac	1.7079	0.165254	1.66902	0.207561	1.62713	0.146447	1.63427	0.0888766	1.59401	0.201095	0.727476	0.391631	0.365763	0.309924
K8acK16ac : K5acK8acK12acK16ac	3.23748	0.287426	3.19172	0.117407	3.18283	0.19968	2.84105	0.179758	2.80187	0.273465	0.729307	0.71104	0.0200037	0.0227647
K5acK8acK12ac : K5acK12acK16ac	-4.80163	1.30407	-5.51595	1.20086	-6.13032	2.40165	-4.67673	0.439308	-4.38488	0.428255	0.335805	0.274232	0.847022	0.484852
K5acK8acK12ac : K5acK8acK12acK16ac	-3.27205	1.3297	-3.99326	0.983941	-4.57463	2.41989	-3.46995	0.451677	-3.17702	0.522829	0.302001	0.287785	0.726979	0.875534
K5acK12acK16ac : K5acK8acK12acK16ac	1.52958	0.206769	1.52269	0.2759	1.55569	0.278564	1.20679	0.107113	1.20786	0.136235	0.962019	0.857713	0.0103692	0.0117072
KQLATKAAR
none : K18ac/K23ac	1.26422	0.537226	1.23238	0.140929	1.43435	0.301264	1.43403	0.479675	1.24033	0.40378	0.893187	0.518069	0.576506	0.932482
none : K18acK23ac	3.39415	0.502691	3.35268	0.306467	3.48436	0.160094	3.50517	0.356362	3.48637	0.288889	0.867162	0.689886	0.669362	0.70701
K18ac/K23ac : K18acK23ac	2.12993	0.196583	2.12029	0.316897	2.05001	0.286636	2.07114	0.433513	2.24604	0.137277	0.951017	0.58727	0.771088	0.266137
KSTGGKAPR
none : K9ac	6.04027	0.541418	5.81512	0.115564	5.9516	0.300935	5.95806	0.134452	6.05547	0.228961	0.361282	0.735116	0.731306	0.95133
none : K14ac	0.961449	0.29569	0.951858	0.105263	1.03913	0.0820654	1.22735	0.0779444	1.22454	0.177069	0.94267	0.558906	0.0797002	0.0976349
none : K9acK14ac	5.56149	1.52269	5.28657	0.741474	5.44635	0.602019	5.97841	0.879465	5.48518	0.665132	0.702369	0.868462	0.577377	0.913667
none : K9me1	1.16179	0.350941	1.08939	0.166841	1.19139	0.186257	1.28697	0.14607	1.29783	0.0544326	0.661664	0.859991	0.447636	0.389292
none: K9me1K14ac	9.45492	1.83162	8.13659	0.442641	7.71849	1.11028	8.14874	1.15681	8.2006	0.694809	0.141111	0.0812697	0.176008	0.164689
none : K9me2	0.152201	0.188984	0.375403	0.451859	0.483961	0.363496	0.655422	0.19793	0.642726	0.178473	0.302751	0.0848875	0.0011418	0.0009553
none : K9me2K14ac	6.13345	0.741936	6.86036	0.965423	6.76367	0.559964	7.10125	0.985762	6.82964	1.32681	0.176327	0.130041	0.0858472	0.295094
none : K9me3	6.45806	0.223541	6.55485	0.496631	6.36067	0.398904	6.38268	0.79386	6.79428	0.631992	0.676543	0.616268	0.83053	0.263609
none : K9me3K14ac	10.014	1.11451	10.1048	2.48807	10.48	1.7072	11.298	2.61419	11.3012	1.61541	0.937322	0.589892	0.306253	0.143071
K9ac : K14ac	-5.07882	0.298391	-4.86326	0.2164	-4.91247	0.353993	-4.7307	0.1337	-4.83093	0.131309	0.185387	0.400029	0.0353338	0.105639
K9ac : K9acK14ac	-0.47878	1.06411	-0.528552	0.795679	-0.505249	0.733112	0.0203558	0.772958	-0.570288	0.515832	0.928847	0.961094	0.376509	0.854878
K9ac : K9me1	-4.87848	0.62488	-4.72573	0.262914	-4.76021	0.380556	-4.67109	0.205211	-4.75764	0.268459	0.598884	0.702178	0.468911	0.676919
K9ac : K9me1K14ac	3.41465	1.7616	2.32147	0.506852	1.76689	0.974469	2.19068	1.10282	2.14513	0.685871	0.19584	0.080832	0.185386	0.14739
K9ac : K9me2	-5.88807	0.640075	-5.43972	0.563155	-5.46764	0.575897	-5.30264	0.300394	-5.41275	0.353614	0.227152	0.259555	0.0815649	0.151014
K9ac : K9me2K14ac	0.093181	0.948316	1.04524	1.0684	0.812068	0.81718	1.14319	1.06667	0.77417	1.5069	0.134066	0.19048	0.102125	0.374902
K9ac : K9me3	0.417792	0.51517	0.739726	0.586912	0.409074	0.233018	0.424618	0.825284	0.73881	0.636963	0.3368	0.970933	0.986689	0.360725
9ac : K9me3K14ac	3.97377	1.38332	4.28966	2.46925	4.52837	1.80301	5.33993	2.66277	5.24575	1.51713	0.791603	0.564148	0.29914	0.160342
K14ac : K9acK14ac	4.60004	1.26637	4.33471	0.714624	4.40722	0.588586	4.75106	0.8625	4.26065	0.621223	0.666918	0.745028	0.81474	0.573446
K14ac : K9me1	0.200342	0.364456	0.137537	0.141789	0.152256	0.205617	0.0596154	0.113876	0.0732914	0.22955	0.70665	0.785583	0.401616	0.48953
K14ac : K9me1K14ac	8.49347	1.7376	7.18473	0.438041	6.67936	1.11182	6.92139	1.10369	6.97606	0.716316	0.12704	0.0613646	0.0962519	0.0906409
K14ac : K9me2	-0.809248	0.354826	-0.576454	0.371743	-0.555168	0.36509	-0.571931	0.206979	-0.581813	0.318165	0.293195	0.249586	0.194534	0.269844
K14ac : K9me2K14ac	5.172	0.709088	5.9085	0.873445	5.72454	0.551944	5.8739	1.00597	5.6051	1.48799	0.141184	0.164753	0.195975	0.539886
K14ac : K9me3	5.49661	0.273209	5.60299	0.438625	5.32154	0.473794	5.15532	0.823374	5.56974	0.54987	0.627087	0.455597	0.371923	0.778569
K14ac : K9me3K14ac	9.05259	1.13643	9.15293	2.50863	9.44084	1.69743	10.0706	2.59188	10.0767	1.47852	0.931399	0.652923	0.408074	0.210184
K9acK14ac : K9me1	-4.3997	1.57098	-4.19718	0.663058	-4.25496	0.706002	-4.69145	0.912716	-4.18735	0.6791	0.779875	0.842823	0.704313	0.770277
K9acK14ac : K9me1K14ac	3.89343	2.32578	2.85002	0.640156	2.27214	1.00563	2.17033	1.19497	2.71542	0.954727	0.331809	0.162242	0.14784	0.290752
K9acK14ac : K9me2	-5.40929	1.55706	-4.91117	0.622691	-4.96239	0.73409	-5.32299	0.93665	-4.84246	0.705145	0.492007	0.544729	0.910188	0.443483
K9acK14ac : K9me2K14ac	0.571961	1.67353	1.57379	1.02845	1.31732	0.805781	1.12284	1.46896	1.34446	1.73113	0.245618	0.357502	0.558258	0.450182
K9acK14ac : K9me3	0.896571	1.37821	1.26828	0.558675	0.914323	0.763481	0.404263	1.06917	1.3091	1.12272	0.560868	0.978675	0.506036	0.582777
K9acK14ac : K9me3K14ac	4.45255	2.02495	4.81821	2.31732	5.03362	1.15043	5.31958	2.97399	5.81604	1.64417	0.77706	0.558222	0.569821	0.230479
K9me1 : K9me1K14ac	8.29313	1.55719	7.0472	0.316451	6.52711	1.22379	6.86177	1.16579	6.90277	0.701006	0.108431	0.0553297	0.104035	0.0866569
K9me1 : K9me2	-1.00959	0.324501	-0.713991	0.353131	-0.707424	0.212188	-0.631547	0.215005	-0.655104	0.146018	0.162246	0.0900592	0.0422756	0.045016
K9me1 : K9me2K14ac	4.97166	0.485916	5.77096	0.911567	5.57228	0.455885	5.81428	1.01456	5.53181	1.27643	0.0964269	0.0518347	0.108117	0.351438
K9me1 : K9me3	5.29627	0.443999	5.46545	0.420305	5.16929	0.486104	5.09571	0.890915	5.49645	0.666385	0.513302	0.646826	0.636062	0.555953
K9me1 : K9me3K14ac	8.85225	0.939622	9.01539	2.54634	9.28858	1.8132	10.011	2.6346	10.0034	1.66412	0.88752	0.615822	0.347874	0.178822
K9me1K14ac : K9me2	-9.30272	1.87383	-7.76119	0.401444	-7.23453	1.35381	-7.49332	1.25165	-7.55788	0.780081	0.101056	0.05579	0.0817756	0.0751291
K9me1K14ac : K9me2K14ac	-3.32147	1.49352	-1.27623	0.951974	-0.954826	1.56238	-1.04749	1.88185	-1.37096	1.52968	0.0209299	0.0230477	0.0441408	0.0494514
K9me1K14ac : K9me3	-2.99686	1.93945	-1.58174	0.39547	-1.35782	1.02838	-1.76606	1.56913	-1.40632	0.962653	0.135794	0.106747	0.255839	0.113115
K9me1K14ac : K9me3K14ac	0.559115	1.79193	1.96819	2.50657	2.76147	1.49243	3.14925	2.62404	3.10062	1.64907	0.291475	0.0440637	0.0775717	0.028693
K9me2 : K9me2K14ac	5.98125	0.653482	6.48495	0.605091	6.27971	0.278684	6.44583	0.821911	6.18692	1.19073	0.196231	0.338857	0.305165	0.720632
K9me2 : K9me3	6.30586	0.210135	6.17944	0.240157	5.87671	0.651939	5.72725	0.710961	6.15156	0.737657	0.355145	0.175541	0.105558	0.640243
K9me2 : K9me3K14ac	9.86184	1.00244	9.72938	2.50001	9.99601	1.80298	10.6426	2.52246	10.6585	1.69831	0.907724	0.87746	0.505391	0.351023
K9me2K14ac : K9me3	0.324611	0.743663	-0.30551	0.629839	-0.402995	0.854499	-0.718576	0.59383	-0.0353602	1.68099	0.145148	0.147295	0.0238136	0.646308
K9me2K14ac : K9me3K14ac	3.88059	0.525762	3.24443	2.49904	3.7163	1.79233	4.19674	2.12243	4.47158	2.74844	0.566323	0.836729	0.73614	0.625545
K9me3 : K9me3K14ac	3.55598	1.10135	3.54994	2.29784	4.11929	1.7655	4.91531	2.27069	4.50694	1.48052	0.995526	0.525077	0.227296	0.237757
